# Supplementary material for: Structural Transitions of Papain-like Cysteine Proteases: Implications for Sensor Development
Source: Biomimetics (Basel). 2023 Jul 1;8(3):281. doi: 10.3390/biomimetics8030281 (PMC10807080; doi:10.3390/biomimetics8030281)
Supplement: Supplementary file 1 [file biomimetics-08-00281-s001.zip]

Archive with 1 entries (1 files):
- biomimetics-2279760-supplementary.pdf
